# Supplementary material for: Sexually Dimorphic Effects of a Western Diet on Brain Mitochondrial Bioenergetics and Neurocognitive Function
Source: Nutrients. 2021 Nov 24;13(12):4222. doi: 10.3390/nu13124222 (PMC8705773; doi:10.3390/nu13124222)
Supplement: Supplementary file 1 [file nutrients-13-04222-s001.zip]

Archive with 1 entries (1 files):
- nutrients-1430662-supplementary.pdf
